# Supplementary material for: Expression of a single inhibitory member of the Ly49 receptor family is sufficient to license NK cells for effector functions
Source: eLife. 2025 Mar 14;13:RP100218. doi: 10.7554/eLife.100218 (PMC11908779; doi:10.7554/eLife.100218)
Supplement: Figure 1—source data 1. [file elife-100218-fig1-data1.zip]

Archive with 4 entries (4 files):
- Figure 1 - Source Data 1 Ly49KO Ly49IQ.ab1
- __MACOSX/._Figure 1 - Source Data 1 Ly49KO Ly49IQ.ab1
- Figure 1 - Source Data 2 Ly49KO Ly49AG.ab1
- __MACOSX/._Figure 1 - Source Data 2 Ly49KO Ly49AG.ab1
